# Supplementary material for: MES7 Modulates Seed Germination via Regulating Salicylic Acid Content in Arabidopsis
Source: Plants (Basel). 2021 Apr 30;10(5):903. doi: 10.3390/plants10050903 (PMC8146826; doi:10.3390/plants10050903)
Supplement: Supplementary file 1 [file plants-10-00903-s001.zip]

Archive with 1 entries (1 files):
- plants-1170995-supplementary.pdf
